# Supplementary material for: Structure and dynamics determine G protein coupling specificity at a class A GPCR
Source: Sci Adv. 2025 Mar 19;11(12):eadq3971. doi: 10.1126/sciadv.adq3971 (PMC12101717; doi:10.1126/sciadv.adq3971)
Supplement: Supplementary file 3 — Data S1 and S2 [file sciadv.adq3971_data_s1_and_s2.zip]

Archive with 2 entries (2 files):
- sciadv.adq3971_data s1.xlsx
- sciadv.adq3971_data s2.xlsx
