# Supplementary material for: Structure and dynamics determine G protein coupling specificity at a class A GPCR
Source: Sci Adv. 2025 Mar 19;11(12):eadq3971. doi: 10.1126/sciadv.adq3971 (PMC12101717; doi:10.1126/sciadv.adq3971)
Supplement: Supplementary file 3 — Data S1 and S2 [file sciadv.adq3971_data_s1_and_s2.zip › sciadv.adq3971_data s1.xlsx]

## Sheet: Sheet1
Table Analyzed	formoterol 280225 deltalog			Table Analyzed	LM 280225 deltalog
Column B	Gi			Column B	Gi
vs.	vs.			vs.	vs.
Column A	Gs			Column A	Gs
Unpaired t test				Unpaired t test
P value	<0.0001			P value	<0.0001
P value summary	****			P value summary	****
Significantly different (P < 0.05)?	Yes			Significantly different (P < 0.05)?	Yes
One- or two-tailed P value?	Two-tailed			One- or two-tailed P value?	Two-tailed
t, df	t=25.86, df=14			t, df	t=26.87, df=14
How big is the difference?				How big is the difference?
Mean of column A	0.1			Mean of column A	-0.35
Mean of column B	0.74			Mean of column B	0.6
Difference between means (B - A) ± SEM	0.6400 ± 0.02475			Difference between means (B - A) ± SEM	0.9500 ± 0.03536
95% confidence interval	0.5869 to 0.6931			95% confidence interval	0.8742 to 1.026
R squared (eta squared)	0.9795			R squared (eta squared)	0.981
F test to compare variances				F test to compare variances
F, DFn, Dfd	Infinity, 7, 7			F, DFn, Dfd	Infinity, 7, 7
P value	<0.0001			P value	<0.0001
P value summary	****			P value summary	****
Significantly different (P < 0.05)?	Yes			Significantly different (P < 0.05)?	Yes
Data analyzed				Data analyzed
Sample size, column A	8			Sample size, column A	8
Sample size, column B	8			Sample size, column B	8
