# Supplementary material for: Structure and dynamics determine G protein coupling specificity at a class A GPCR
Source: Sci Adv. 2025 Mar 19;11(12):eadq3971. doi: 10.1126/sciadv.adq3971 (PMC12101717; doi:10.1126/sciadv.adq3971)
Supplement: Supplementary file 3 — Data S1 and S2 [file sciadv.adq3971_data_s1_and_s2.zip › sciadv.adq3971_data s2.xlsx]

## Sheet: Sheet1
	Bias Calculations
	b2AR-nLuc to Venus mGsx	Epi-mGs	Epi-mGsi	Form-mGs	Form-mGsi	LM-mGs	LM-mGsi	Global (shared)
		Epi-mGs	Epi-mGsi	Form-mGs	Form-mGsi	LM-mGs	LM-mGsi
	Operational Model for Bias
	Best-fit values
	LogR	7.847	7.074	8.149	7.986	7.723	7.377
	n	0.5573	0.8324	0.7272	0.7094	0.7449	0.7799
	LogKA	(not used)	(not used)	(not used)	(not used)	(not used)	(not used)
	basal	0.3447	0.3447	0.3447	0.3447	0.3447	0.3447	0.3447
	Emax	101.1	101.1	101.1	101.1	101.1	101.1	101.1
	Std. Error
	LogR	0.129	0.1016	0.1105	0.112	0.1093	0.1067
	n	0.08233	0.1508	0.1217	0.1178	0.1247	0.1312
	LogKA	(not used)	(not used)	(not used)	(not used)	(not used)	(not used)
	basal	1.791	1.791	1.791	1.791	1.791	1.791	1.791
	Emax	2.203	2.203	2.203	2.203	2.203	2.203	2.203
	95% CI (asymptotic)
	LogR	7.594 to 8.101	6.874 to 7.274	7.931 to 8.366	7.765 to 8.206	7.508 to 7.938	7.167 to 7.587
	n	0.3954 to 0.7193	0.5357 to 1.129	0.4877 to 0.9667	0.4776 to 0.9412	0.4995 to 0.9903	0.5217 to 1.038
	LogKA	(not used)	(not used)	(not used)	(not used)	(not used)	(not used)
	basal	-3.178 to 3.868	-3.178 to 3.868	-3.178 to 3.868	-3.178 to 3.868	-3.178 to 3.868	-3.178 to 3.868	-3.178 to 3.868
	Emax	96.79 to 105.5	96.79 to 105.5	96.79 to 105.5	96.79 to 105.5	96.79 to 105.5	96.79 to 105.5	96.79 to 105.5
	Goodness of Fit
	Degrees of Freedom							322
	R squared	0.9248	0.8384	0.9594	0.8593	0.8991	0.8083	0.8794
	Sum of Squares	6732	17330	3956	15378	10461	21939	75796
	Sy.x							15.34
	Constraints
	basal	basal is shared	basal is shared	basal is shared	basal is shared	basal is shared	basal is shared
	Emax	Emax is shared	Emax is shared	Emax is shared	Emax is shared	Emax is shared	Emax is shared
	Number of points
	# of X values	56	56	56	56	56	56
	# Y values analyzed	56	56	56	56	56	56
	Log(t/Ka) or Log(KR)	7.847	7.074	8.149	7.986	7.723	7.377
	SEM	0.129	0.1016	0.1105	0.112	0.1093	0.1067
		Epi-mGs vs Epi-mGsi		Form-mGs vs Form-mGsi		LM-mGs vs LM-mGsi
	DLog(t/Ka)=DLog(t/Ka, Agonist-mGs)-DLog(t/Ka, Agonist-mGsi)	-0.773		-0.163		-0.346
	Assuming emax=Epi-mGs
	D(LogR)=	-0.773		-0.163		-0.346
	SEM = (SEM1^2+SEM2^2)^0.5	0.164206		0.157335		0.152746
	Relative Effectiveness, RE=	0.168655		0.687068		0.450817
	SE=10^SE(DLogR)	1.45951		1.4366		1.4215
	ie. RE of Gi compared to Gs
